# Supplementary material for: Chung–Jansen Syndrome in a Young Woman with a PHIP Variant: Severe Obesity, Intellectual Disability, and Endocrine Abnormalities
Source: J Clin Med. 2026 Jun 13;15(12):4609. doi: 10.3390/jcm15124609 (PMC13301996; doi:10.3390/jcm15124609)
Supplement: Supplementary file 1 [file jcm-15-04609-s001.zip]

Archive with 1 entries (1 files):
- jcm-4357938-supplementary.pdf
